# Supplementary material for: Electrocardiographic Abnormalities in Hospitalized Patients with COVID-19 and the Associations with Clinical Outcome
Source: J Clin Med. 2022 Sep 5;11(17):5248. doi: 10.3390/jcm11175248 (PMC9457256; doi:10.3390/jcm11175248)
Supplement: Supplementary file 1 [file jcm-11-05248-s001.zip]

Archive with 1 entries (1 files):
- jcm-1835975-supplementary.pdf
